# Supplementary material for: Identification of Pyroptosis-Related Genes and Immune Landscape in Myocardial Ischemia–Reperfusion Injury
Source: Biomedicines. 2025 Aug 29;13(9):2114. doi: 10.3390/biomedicines13092114 (PMC12467397; doi:10.3390/biomedicines13092114)
Supplement: Supplementary file 1 [file biomedicines-13-02114-s001.zip]

Archive with 5 entries (4 files):
- biomedicines-3656216-Supplementary Materials-final/
- biomedicines-3656216-Supplementary Materials-final/biomedicines-3656216-supplementary file 1.xls
- biomedicines-3656216-Supplementary Materials-final/biomedicines-3656216-supplementary file 2.xls
- biomedicines-3656216-Supplementary Materials-final/biomedicines-3656216-supplementary file 3.xls
- biomedicines-3656216-Supplementary Materials-final/biomedicines-3656216-supplementary file 4.xls
