# Supplementary material for: Identification of Pyroptosis-Related Genes and Immune Landscape in Myocardial Ischemia–Reperfusion Injury
Source: Biomedicines. 2025 Aug 29;13(9):2114. doi: 10.3390/biomedicines13092114 (PMC12467397; doi:10.3390/biomedicines13092114)
Supplement: Supplementary file 1 [file biomedicines-13-02114-s001.zip › biomedicines-3656216-Supplementary Materials-final/biomedicines-3656216-supplementary file 1.xls]

## Sheet: Mus musculus
mRNA	Forward(5'to3')	Sequence length	Reverse(5'to3')	Sequence length	GeneID	Species
β-actin	AACAGTCCGCCTAGAAGCAC	20	CGTTGACATCCGTAAAGACC	19	11461	Mus musculus
Apoe	CAATTGCGAAGATGAAGGCTCTG	23	TCCGTCATAGTGTCCTCCATCAG	22	11816	Mus musculus
Casp1	TTCAACATCTTTCTCCGAGGGTT	23	CACCTCTTTCACCATCTCCAGAG	22	12362	Mus musculus
Col1a2	ACACAAGGAGTCTGCATGTCTAA	23	TCGTACTGATCCCGATTGCAAATA	23	12843	Mus musculus
Fkbp10	AATGGTGCAGAACAGTGACTTTG	23	ATCACAGTCCCATAGCCTTTCTC	22	14230	Mus musculus
Fstl1	ACCTCAACCACTGTGAACTTCAT	23	CAGATGGACTCGCAGACTTCTTT	22	14314	Mus musculus
Ppic	TCCCAGTTCTTCATCACCTTGAC	23	GTTTCCTGTCTTCCGCCATTTC	21	19038	Mus musculus
Serpinh1	CTTCATGGTGACCCGCTCCTATA	23	TTCTTCTGCATCTTTCCCATCCA	22	12406	Mus musculus
Tlr2	GGAGATGTGTCCGCAATCATAGT	23	CCAAGATCCAGAAGAGCCAAAGA	22	24088	Mus musculus
			.
