# Supplementary material for: Identification of Pyroptosis-Related Genes and Immune Landscape in Myocardial Ischemia–Reperfusion Injury
Source: Biomedicines. 2025 Aug 29;13(9):2114. doi: 10.3390/biomedicines13092114 (PMC12467397; doi:10.3390/biomedicines13092114)
Supplement: Supplementary file 1 [file biomedicines-13-02114-s001.zip › biomedicines-3656216-Supplementary Materials-final/biomedicines-3656216-supplementary file 2.xls]

## Sheet: GSE61592
Gene.symbol	adj.P.Val	P.Value	t	B	logFC
Spp1	1.62e-12	6.81e-17	104.198	28.4344	6.18523
Lgals3	1.62e-12	7.15e-17	103.71	28.4003	5.75816
Ms4a6d	2.77e-12	2.13e-16	93.2546	27.5983	4.2891
Rpl3l	2.77e-12	2.44e-16	-92.0242	27.4942	-4.1677
Timp1	3.66e-12	4.04e-16	87.6269	27.1033	5.68333
Tnc	4.57e-12	6.06e-16	84.2415	26.7808	3.85986
Clec4d	5.53e-12	9.77e-16	80.4126	26.3913	4.00425
Yipf7	5.74e-12	1.14e-15	-79.1977	26.2618	-3.73019
Ccl7	6.73e-12	1.49e-15	77.1923	26.0416	4.37306
Bcl2a1b	9.68e-12	2.38e-15	73.7267	25.6407	3.49114
Sprr1a	9.68e-12	3.51e-15	70.9981	25.3055	4.12386
Trem2	9.68e-12	4.39e-15	69.4698	25.1098	3.41558
Cstb	9.68e-12	4.39e-15	69.4693	25.1097	3.14521
Ces1d	9.68e-12	4.39e-15	-69.4675	25.1095	-4.8819
Lat2	1.01e-11	4.9e-15	68.7209	25.0116	3.21335
Fitm2	1.08e-11	5.58e-15	-67.8578	24.8967	-2.74626
Tcap	1.15e-11	6.38e-15	-66.9764	24.7772	-4.2325
Cmya5	1.15e-11	6.58e-15	-66.7794	24.7502	-3.56307
Cotl1	1.21e-11	7.37e-15	66.0455	24.6487	3.48354
Fndc5	1.21e-11	7.73e-15	-65.7381	24.6057	-3.3105
Cthrc1	1.24e-11	8.2e-15	65.3577	24.5521	2.91022
Lgmn	1.25e-11	8.58e-15	65.0708	24.5114	2.64962
Slc11a1	1.39e-11	9.96e-15	64.1338	24.3768	3.19453
Alox5ap	1.39e-11	1.02e-14	63.9842	24.3551	3.15448
Actn1	1.39e-11	1.06e-14	63.7756	24.3247	3.00526
Csrp2	1.6e-11	1.38e-14	62.1442	24.0821	2.99456
Chil3	1.72e-11	1.71e-14	60.8439	23.8826	3.73738
Srpx2	1.74e-11	1.8e-14	60.5371	23.8347	2.59338
Rab32	1.74e-11	1.81e-14	60.5159	23.8314	3.04876
Ccl12	1.76e-11	1.91e-14	60.205	23.7826	3.63801
Gpnmb	1.85e-11	2.09e-14	59.6697	23.6976	5.63823
P2ry6	1.92e-11	2.21e-14	59.3399	23.6448	2.55613
Fcer1g	2.08e-11	2.49e-14	58.6664	23.5358	3.52856
Tmod4	2.11e-11	2.61e-14	-58.3795	23.4889	-2.74788
Capg	2.23e-11	3e-14	57.5947	23.3589	2.91246
Cd52	2.3e-11	3.31e-14	57.0518	23.2677	3.19376
Tubb2b	2.63e-11	3.89e-14	56.1538	23.1143	2.98515
Col3a1	2.66e-11	4.14e-14	55.8179	23.0562	3.28156
AA467197	2.66e-11	4.2e-14	55.7421	23.043	3.63404
Lox	2.66e-11	4.35e-14	55.5527	23.0099	4.30148
Pdpn	2.88e-11	4.96e-14	54.8469	22.8855	2.97218
Fn1	2.88e-11	5.02e-14	54.781	22.8738	3.46852
Lpxn	3.37e-11	6.36e-14	53.5305	22.6479	2.79915
Rab7b	3.42e-11	6.65e-14	53.294	22.6045	2.22052
Emb	3.46e-11	6.79e-14	53.1862	22.5846	2.61605
Fxyd5	3.64e-11	7.51e-14	52.6675	22.4882	2.25913
Plin5	3.64e-11	7.53e-14	-52.6554	22.486	-3.14096
Ccr5	3.64e-11	7.56e-14	52.6372	22.4826	2.32436
Col1a2	3.64e-11	7.58e-14	52.6202	22.4794	3.15143
Evi2a	3.64e-11	7.71e-14	52.5311	22.4627	2.51625
Efemp2	3.72e-11	8.07e-14	52.2976	22.4188	2.24434
Emp3	4.18e-11	9.53e-14	51.4612	22.2594	2.49939
Tgfbi	4.18e-11	9.69e-14	51.3748	22.2428	3.00578
Plac8	4.18e-11	9.86e-14	51.2862	22.2257	3.28518
Cyba	4.18e-11	9.87e-14	51.2835	22.2252	2.334
Col5a1	4.32e-11	1.05e-13	50.9798	22.1663	2.79401
Col1a1	4.82e-11	1.23e-13	50.1746	22.008	3.00617
Tyrobp	4.88e-11	1.26e-13	50.0724	21.9877	3.0221
Perm1	5.53e-11	1.54e-13	-49.0916	21.7903	-3.29911
Ftl1	5.53e-11	1.55e-13	49.0697	21.7858	2.98392
Saa3	5.84e-11	1.66e-13	48.7352	21.7173	2.12699
Lrrc59	5.92e-11	1.7e-13	48.6371	21.6971	1.99841
Serpina3n	6.1e-11	1.79e-13	48.3825	21.6445	3.25693
Tspo	6.31e-11	1.98e-13	47.926	21.5493	2.07088
Ifi30	6.41e-11	2.03e-13	47.7957	21.5219	2.52624
Hp	6.41e-11	2.12e-13	47.5904	21.4786	2.24557
Car13	6.57e-11	2.19e-13	47.4461	21.448	1.98661
Rab8b	6.58e-11	2.21e-13	47.4081	21.4399	2.36176
Nckap1l	6.72e-11	2.27e-13	47.281	21.4129	2.34662
Arpc5	6.76e-11	2.31e-13	47.1964	21.3948	2.06637
Gpr176	7.28e-11	2.56e-13	46.7361	21.2959	2.51434
Prepl	7.32e-11	2.59e-13	-46.6812	21.284	-2.03566
Anxa2	7.4e-11	2.63e-13	46.6053	21.2676	2.62442
Skap2	7.62e-11	2.75e-13	46.3979	21.2225	2.01107
Sirpa	7.62e-11	2.77e-13	46.3695	21.2163	2.43234
Ccl9	7.7e-11	2.89e-13	46.1726	21.1732	3.28815
Rbp1	7.7e-11	2.9e-13	46.1696	21.1725	2.19813
Vegfb	7.82e-11	3.08e-13	-45.8984	21.1128	-2.11915
Uap1l1	7.84e-11	3.1e-13	45.8622	21.1048	2.187
Dynll1	8.01e-11	3.18e-13	45.7432	21.0785	2.03886
Birc5	8.27e-11	3.31e-13	45.5668	21.0393	2.33648
Art3	8.49e-11	3.49e-13	-45.3383	20.9882	-2.25079
Rbm47	8.57e-11	3.71e-13	45.069	20.9277	2.25626
Dpp7	8.57e-11	3.74e-13	45.0328	20.9195	2.29446
Il33	8.57e-11	3.79e-13	44.9657	20.9043	2.06866
Fcgr1	8.57e-11	3.8e-13	44.9652	20.9042	1.9346
Trp53inp2	8.57e-11	3.81e-13	-44.9435	20.8993	-1.96844
Egr2	8.94e-11	4.15e-13	44.5779	20.8161	1.83665
Efcab2	9.09e-11	4.26e-13	-44.4642	20.7901	-2.95474
Aprt	9.21e-11	4.33e-13	44.386	20.7722	2.24998
Uck2	9.25e-11	4.42e-13	44.3026	20.753	2.66356
Myl6	9.25e-11	4.45e-13	44.2745	20.7465	1.83148
Anln	9.25e-11	4.47e-13	44.2494	20.7407	2.12188
Pptc7	9.25e-11	4.49e-13	-44.2329	20.7369	-1.95003
Soat1	9.25e-11	4.58e-13	44.1502	20.7178	2.4181
Mfsd1	9.25e-11	4.58e-13	44.1442	20.7164	1.91307
Fcgr3	9.25e-11	4.61e-13	44.1232	20.7116	2.21255
Mcm4	9.25e-11	4.61e-13	44.117	20.7101	2.07393
Coro1a	9.36e-11	4.71e-13	44.0265	20.6892	2.75114
Ctsz	9.36e-11	4.74e-13	44.0038	20.6839	2.31835
Tkt	9.6e-11	4.92e-13	43.8425	20.6464	1.76698
S100a11	9.71e-11	5.08e-13	43.7036	20.6139	2.7498
Sfrp2	9.71e-11	5.1e-13	43.6839	20.6093	2.41377
S100a4	9.78e-11	5.2e-13	43.6005	20.5898	2.12244
Arpc1b	1.01e-10	5.44e-13	43.4076	20.5444	2.28883
Lyz2	1.02e-10	5.54e-13	43.3372	20.5278	3.11884
Apoe	1.02e-10	5.56e-13	43.3179	20.5232	2.43453
Adamts2	1.02e-10	5.59e-13	43.2994	20.5189	2.51438
Itgb1bp2	1.03e-10	5.65e-13	-43.2487	20.5069	-2.06009
Pank1	1.03e-10	5.68e-13	-43.231	20.5027	-2.14096
Gltp	1.12e-10	6.28e-13	42.8096	20.4023	1.81932
Sirpb1a	1.13e-10	6.33e-13	42.7757	20.3941	2.44852
Serpinb1a	1.13e-10	6.41e-13	42.7211	20.381	2.38677
Cdkn3	1.13e-10	6.49e-13	42.6691	20.3685	2.30288
Mpeg1	1.13e-10	6.49e-13	42.6682	20.3683	3.744
Mcm5	1.14e-10	6.67e-13	42.5546	20.3409	2.54921
Fkbp11	1.16e-10	6.9e-13	42.4142	20.307	2.59339
Gpx1	1.16e-10	6.91e-13	42.4097	20.3059	2.00808
Lrp12	1.18e-10	7.06e-13	42.3171	20.2834	1.73164
Grn	1.21e-10	7.41e-13	42.1185	20.2351	2.5401
Cd53	1.22e-10	7.49e-13	42.0775	20.2251	2.42732
Ccl2	1.22e-10	7.51e-13	42.0661	20.2223	2.93402
Ncf4	1.24e-10	7.75e-13	41.9379	20.1908	2.04109
Sh3bgrl3	1.25e-10	7.86e-13	41.8803	20.1767	2.83882
Tpd52	1.26e-10	7.94e-13	41.8347	20.1655	2.35819
Lrrc14b	1.26e-10	7.95e-13	-41.8333	20.1651	-3.12451
Mtfp1	1.27e-10	8.11e-13	-41.7492	20.1444	-1.86698
Cdk1	1.31e-10	8.51e-13	41.5536	20.096	2.27261
Arl6ip1	1.33e-10	8.74e-13	41.4439	20.0688	2.07783
Pgam2	1.35e-10	8.91e-13	-41.3689	20.0501	-2.50979
Wfdc17	1.41e-10	9.57e-13	41.0796	19.9777	3.45165
Esyt1	1.44e-10	9.88e-13	40.9517	19.9455	1.83435
Eef1a1	1.48e-10	1.03e-12	40.7905	19.9047	1.74771
Lipa	1.48e-10	1.03e-12	40.7782	19.9016	1.79259
Gpx7	1.5e-10	1.05e-12	40.7087	19.884	2.12518
Col18a1	1.58e-10	1.14e-12	40.377	19.7994	2.17337
Mrc1	1.58e-10	1.15e-12	40.356	19.794	2.02987
Arrb2	1.58e-10	1.16e-12	40.3204	19.7848	1.75078
Sdcbp	1.6e-10	1.18e-12	40.2549	19.768	1.99787
Gadd45g	1.6e-10	1.18e-12	40.2371	19.7634	1.76012
Enpp1	1.6e-10	1.19e-12	40.2253	19.7604	2.48183
Abhd18	1.63e-10	1.22e-12	-40.1258	19.7347	-1.65612
Hexb	1.65e-10	1.25e-12	40.0154	19.7062	1.75402
Cdca3	1.66e-10	1.26e-12	39.9748	19.6957	2.52508
Dab2	1.66e-10	1.27e-12	39.9518	19.6897	2.24219
Tyms	1.67e-10	1.28e-12	39.9287	19.6837	2.19563
Ccnb1	1.67e-10	1.29e-12	39.8936	19.6746	2.07659
Pla2g15	1.76e-10	1.39e-12	39.5967	19.5971	1.87545
Lgals1	1.76e-10	1.41e-12	39.5515	19.5853	2.11645
Bves	1.78e-10	1.43e-12	-39.4894	19.569	-1.78772
Ppm1k	1.79e-10	1.46e-12	-39.4237	19.5517	-2.86593
Plek	1.79e-10	1.46e-12	39.4107	19.5482	1.98411
Scgb1c1	1.79e-10	1.46e-12	-39.4085	19.5477	-2.59683
Gpsm1	1.79e-10	1.47e-12	-39.3926	19.5435	-1.76756
Serpinf1	1.79e-10	1.48e-12	39.3747	19.5387	1.85448
Myo1f	1.81e-10	1.49e-12	39.3283	19.5265	2.48788
Tram1	1.82e-10	1.52e-12	39.2669	19.5103	1.7876
Wfdc1	1.86e-10	1.56e-12	-39.1536	19.4803	-1.86396
Litaf	1.94e-10	1.66e-12	38.9207	19.4182	2.66101
Col8a1	1.95e-10	1.67e-12	38.8927	19.4107	2.62775
Mrps35	1.95e-10	1.68e-12	-38.8713	19.405	-1.80826
Plk1	1.95e-10	1.69e-12	38.8595	19.4018	2.01067
Glipr2	1.97e-10	1.71e-12	38.8184	19.3908	2.31092
C1qc	2.04e-10	1.78e-12	38.6571	19.3475	2.15752
Aqp1	2.19e-10	1.96e-12	-38.3056	19.2523	-1.90679
Elovl1	2.24e-10	2e-12	38.2188	19.2287	1.68832
Pik3ap1	2.25e-10	2.02e-12	38.1922	19.2214	2.21113
Armcx2	2.31e-10	2.11e-12	38.0282	19.1766	1.73697
Clec4n	2.31e-10	2.11e-12	38.0239	19.1754	2.21135
Ccl8	2.36e-10	2.18e-12	37.9049	19.1427	3.16675
Nnmt	2.36e-10	2.2e-12	37.8746	19.1343	1.73978
Etfb	2.38e-10	2.23e-12	-37.822	19.1198	-2.12542
Sult1a1	2.38e-10	2.23e-12	-37.8179	19.1187	-1.7228
Bmper	2.38e-10	2.24e-12	37.8027	19.1145	1.68167
Rxrg	2.39e-10	2.25e-12	-37.784	19.1093	-1.65352
Tubb5	2.4e-10	2.28e-12	37.7321	19.095	2.35319
Sh3bp2	2.42e-10	2.32e-12	37.6709	19.078	1.89095
Bmp1	2.43e-10	2.35e-12	37.6257	19.0655	1.82727
Apbb1	2.56e-10	2.5e-12	-37.3904	18.9999	-2.47532
Serp1	2.6e-10	2.57e-12	37.2974	18.9739	2.09809
Laptm5	2.61e-10	2.61e-12	37.245	18.9592	2.64958
Ecsit	2.61e-10	2.61e-12	-37.2348	18.9563	-1.58163
Adgre1	2.74e-10	2.8e-12	36.978	18.8839	2.58844
Acsl5	2.74e-10	2.81e-12	36.9662	18.8806	1.65342
Paqr9	2.78e-10	2.87e-12	-36.9008	18.8621	-1.87321
Pf4	2.79e-10	2.91e-12	36.8511	18.8479	2.6005
Gng2	2.81e-10	2.92e-12	36.8268	18.841	1.89139
Ldb3	2.82e-10	2.95e-12	-36.7953	18.8321	-1.9689
Hexa	2.83e-10	2.98e-12	36.7603	18.8221	1.67749
Anxa3	2.83e-10	2.99e-12	36.7523	18.8198	1.63988
Tuba8	2.83e-10	2.99e-12	-36.7482	18.8186	-1.84699
Cd63	2.85e-10	3.02e-12	36.7071	18.8069	1.66062
Bcat1	2.86e-10	3.05e-12	36.6759	18.798	1.83288
Btk	2.86e-10	3.06e-12	36.6649	18.7949	1.50718
Anxa1	2.87e-10	3.08e-12	36.6369	18.7869	1.58749
Vim	2.87e-10	3.09e-12	36.6298	18.7848	2.4303
Tmsb10	2.88e-10	3.11e-12	36.6055	18.7779	2.20247
Panx1	3.01e-10	3.29e-12	36.4077	18.7211	1.49875
Tubb6	3.02e-10	3.31e-12	36.3866	18.715	2.73532
Cyth4	3.07e-10	3.42e-12	36.2639	18.6796	2.66929
Glipr1	3.09e-10	3.45e-12	36.2316	18.6702	2.46379
Loxl1	3.11e-10	3.49e-12	36.1984	18.6606	2.38503
Rrm1	3.15e-10	3.59e-12	36.0991	18.6318	1.56509
Nusap1	3.17e-10	3.63e-12	36.0591	18.6202	1.94174
Lcp1	3.18e-10	3.64e-12	36.0438	18.6157	1.81017
Kdelr2	3.28e-10	3.9e-12	35.8009	18.5447	1.77509
Arg1	3.29e-10	3.92e-12	35.7837	18.5397	3.94442
Timp4	3.35e-10	4.01e-12	-35.7103	18.5181	-2.09101
Ptpn6	3.35e-10	4.04e-12	35.6842	18.5104	2.09598
Selplg	3.35e-10	4.04e-12	35.678	18.5086	2.01485
Rpn2	3.42e-10	4.15e-12	35.5869	18.4817	1.56333
Gm2a	3.55e-10	4.39e-12	35.3935	18.4244	1.43405
Ppib	3.64e-10	4.55e-12	35.2639	18.3858	1.85981
Srpk3	3.64e-10	4.56e-12	-35.2605	18.3848	-1.93847
Sdc3	3.66e-10	4.6e-12	35.2301	18.3757	1.61065
Cfp	3.74e-10	4.72e-12	35.1413	18.3492	2.73443
Bicc1	3.75e-10	4.73e-12	35.1299	18.3458	1.49972
Ctss	3.76e-10	4.76e-12	35.1124	18.3405	2.73873
Tgfbr1	3.79e-10	4.84e-12	35.0535	18.3229	1.47564
Thbs2	3.8e-10	4.86e-12	35.0388	18.3184	2.09726
Akr1b8	3.91e-10	5.04e-12	34.9142	18.2809	1.92752
Ctsh	4.05e-10	5.31e-12	34.7389	18.2279	1.76386
Abcc3	4.07e-10	5.33e-12	34.7217	18.2227	1.61081
Ppp1r18	4.07e-10	5.35e-12	34.714	18.2203	2.11004
Lst1	4.14e-10	5.45e-12	34.646	18.1997	2.49843
Alkbh7	4.21e-10	5.58e-12	-34.5705	18.1767	-1.53615
Ptbp1	4.29e-10	5.7e-12	34.4961	18.154	1.48697
Clta	4.43e-10	5.95e-12	34.352	18.1098	1.50953
Txndc5	4.45e-10	6.01e-12	34.3175	18.0992	1.90502
Eif1a	4.51e-10	6.13e-12	34.2505	18.0786	1.54343
Spc25	4.55e-10	6.2e-12	34.2148	18.0676	1.46843
Asah1	4.64e-10	6.39e-12	34.1125	18.036	1.62223
Slc39a6	4.78e-10	6.63e-12	33.9908	17.9983	1.89496
Tlr13	4.88e-10	6.82e-12	33.8964	17.9689	2.4115
Rgs10	4.89e-10	6.91e-12	33.8527	17.9553	1.72394
Apobec1	5.06e-10	7.21e-12	33.7126	17.9115	2.30259
Lyz1	5.08e-10	7.24e-12	33.6966	17.9064	2.15022
Cd84	5.08e-10	7.29e-12	33.675	17.8997	2.51468
Vkorc1	5.25e-10	7.57e-12	33.5495	17.8602	1.54716
Rpl3	5.26e-10	7.62e-12	33.5291	17.8538	1.7445
Fbp2	5.37e-10	7.81e-12	-33.4489	17.8284	-2.74774
Ostc	5.45e-10	7.95e-12	33.3908	17.8101	1.66879
Vav1	5.49e-10	8.04e-12	33.3528	17.798	2.20059
Ctsc	5.49e-10	8.05e-12	33.3482	17.7966	1.88848
Stk39	5.54e-10	8.14e-12	-33.3114	17.7849	-1.40039
Ddah1	5.57e-10	8.22e-12	33.2799	17.7749	1.77831
Lhfpl2	5.59e-10	8.28e-12	33.2565	17.7674	2.41733
Sfxn1	5.59e-10	8.29e-12	33.2549	17.7669	1.39975
Tuba1a	5.74e-10	8.54e-12	33.1558	17.7353	1.8543
Sh3pxd2b	5.76e-10	8.59e-12	33.1394	17.7301	1.77838
Aldh5a1	5.81e-10	8.68e-12	-33.1031	17.7185	-1.60836
Plod3	5.81e-10	8.69e-12	33.101	17.7178	1.77652
Mmp23	5.84e-10	8.8e-12	33.0609	17.705	1.609
Mccc2	5.93e-10	8.97e-12	-32.9991	17.6852	-1.36408
Akr1a1	5.93e-10	8.97e-12	32.9971	17.6845	1.34921
Serpinh1	5.94e-10	9.02e-12	32.9793	17.6788	1.67002
Ank2	6e-10	9.14e-12	-32.9382	17.6656	-1.49145
Adk	6.02e-10	9.17e-12	-32.9255	17.6616	-1.90261
Iqgap2	6.09e-10	9.31e-12	32.8755	17.6455	1.36771
Fcgr4	6.11e-10	9.37e-12	32.8577	17.6397	2.87333
Rps19	6.22e-10	9.61e-12	32.7766	17.6135	1.3514
Lasp1	6.27e-10	9.72e-12	32.7381	17.6011	1.64017
Tpm2	6.43e-10	1.01e-11	32.6176	17.562	1.62255
Sla	6.46e-10	1.02e-11	32.5957	17.5549	1.96902
Ncaph	6.48e-10	1.02e-11	32.5844	17.5512	1.50715
Edem2	6.49e-10	1.03e-11	32.555	17.5417	1.67637
Tmem201	6.72e-10	1.08e-11	-32.4065	17.4932	-1.88585
Corin	6.75e-10	1.09e-11	-32.3814	17.485	-2.15134
Tbxas1	6.81e-10	1.1e-11	32.3411	17.4718	1.75407
Maged2	6.91e-10	1.12e-11	32.2752	17.4501	1.97928
Tfdp2	7.22e-10	1.19e-11	-32.0981	17.3918	-1.44394
Vat1	7.39e-10	1.24e-11	31.9764	17.3514	1.39778
Clec4a3	7.39e-10	1.24e-11	31.9732	17.3504	2.16515
Vcam1	7.45e-10	1.25e-11	31.9325	17.3369	1.96788
Gcnt1	7.51e-10	1.27e-11	31.8956	17.3246	1.58041
Homer2	7.75e-10	1.32e-11	-31.7663	17.2814	-1.83475
Cyp1b1	7.84e-10	1.35e-11	31.7054	17.261	2.39792
Cdc20	8.36e-10	1.46e-11	31.4584	17.178	1.37002
Neurl2	8.63e-10	1.52e-11	-31.3267	17.1334	-1.54791
Ctsb	8.78e-10	1.56e-11	31.2632	17.1118	1.54858
Olfml3	8.91e-10	1.58e-11	31.2054	17.0921	1.85435
Tmem45a	9.03e-10	1.61e-11	31.1597	17.0765	1.49059
Prc1	9.16e-10	1.64e-11	31.0968	17.055	3.0074
Dpep2	9.69e-10	1.77e-11	30.8645	16.9753	1.41846
Emilin1	9.82e-10	1.8e-11	30.8188	16.9595	1.64972
Ms4a7	9.83e-10	1.81e-11	30.8048	16.9546	3.451
Mad2l1	9.88e-10	1.82e-11	30.7796	16.9459	1.64079
Ssr1	9.9e-10	1.83e-11	30.7689	16.9422	1.32286
Kdelr3	1.01e-09	1.87e-11	30.6981	16.9177	2.34057
Mpp1	1.03e-09	1.93e-11	30.6	16.8836	1.57729
St3gal3	1.05e-09	1.97e-11	-30.5396	16.8626	-1.41805
Aurka	1.1e-09	2.08e-11	30.377	16.8057	1.57709
Fstl1	1.1e-09	2.09e-11	30.3665	16.802	2.30682
Atp6v1a	1.1e-09	2.1e-11	30.3529	16.7972	1.78143
Actb	1.13e-09	2.19e-11	30.2359	16.7561	2.42847
Pygl	1.15e-09	2.24e-11	30.1687	16.7324	1.47363
Asb11	1.16e-09	2.27e-11	-30.1251	16.717	-2.37354
Rai14	1.16e-09	2.27e-11	30.1237	16.7165	1.58768
S100a6	1.18e-09	2.32e-11	30.0645	16.6955	1.61548
Kif23	1.2e-09	2.35e-11	30.0211	16.6801	2.38557
Serpinb6a	1.22e-09	2.39e-11	29.9756	16.6639	1.38258
Igf1	1.22e-09	2.39e-11	29.9697	16.6618	1.82814
Cd180	1.25e-09	2.47e-11	29.8754	16.6282	1.5655
Prr33	1.26e-09	2.5e-11	29.8384	16.615	1.75817
Aurkb	1.26e-09	2.5e-11	29.8378	16.6148	1.35496
Tlr2	1.27e-09	2.54e-11	29.7891	16.5973	1.49954
Mfap5	1.28e-09	2.57e-11	29.761	16.5873	2.25041
Fcgr2b	1.28e-09	2.59e-11	29.7322	16.5769	1.85668
C1qb	1.29e-09	2.63e-11	29.6962	16.564	2.55016
Fads1	1.31e-09	2.67e-11	29.6434	16.545	1.46445
Man2a1	1.32e-09	2.69e-11	29.6207	16.5369	1.55716
Fermt3	1.35e-09	2.77e-11	29.5447	16.5094	1.24945
Medag	1.35e-09	2.8e-11	29.5114	16.4974	1.63336
Strip2	1.35e-09	2.8e-11	-29.5052	16.4951	-1.51793
Gpr137b-ps	1.38e-09	2.89e-11	29.4209	16.4646	1.77516
Arhgap30	1.4e-09	2.94e-11	29.3663	16.4448	1.9889
Stard7	1.42e-09	2.99e-11	-29.3234	16.4292	-1.39595
Ly9	1.43e-09	3.01e-11	29.2998	16.4206	1.30819
Crip2	1.44e-09	3.04e-11	-29.2688	16.4092	-1.36269
Psat1	1.48e-09	3.14e-11	29.1816	16.3774	1.82897
Anxa5	1.48e-09	3.14e-11	29.1787	16.3763	1.5852
Ppia	1.48e-09	3.15e-11	29.1651	16.3713	1.4593
Jph2	1.5e-09	3.21e-11	-29.116	16.3534	-1.63312
Coro1c	1.51e-09	3.23e-11	29.0957	16.3459	1.7637
Fignl1	1.52e-09	3.28e-11	29.0539	16.3305	1.63963
Gusb	1.54e-09	3.33e-11	29.0086	16.3139	2.59486
Tcirg1	1.54e-09	3.35e-11	28.9953	16.309	2.05174
Rps6ka1	1.54e-09	3.35e-11	28.9928	16.3081	1.44333
Cdc37l1	1.56e-09	3.39e-11	-28.9575	16.295	-1.20887
Spag5	1.62e-09	3.54e-11	28.8332	16.249	1.34391
D17H6S56E-5	1.68e-09	3.72e-11	28.6995	16.1994	1.64212
Cd44	1.72e-09	3.82e-11	28.6236	16.171	1.75387
Tagln2	1.72e-09	3.83e-11	28.616	16.1682	1.93141
Tmem100	1.75e-09	3.93e-11	-28.5407	16.14	-1.2508
Slc37a2	1.75e-09	3.93e-11	28.5389	16.1393	1.822
Dram1	1.77e-09	3.98e-11	28.5085	16.128	1.44254
Mmp14	1.77e-09	3.99e-11	28.4981	16.124	3.23022
Blvrb	1.81e-09	4.09e-11	28.4302	16.0985	1.43242
Tnni3k	1.84e-09	4.19e-11	-28.3649	16.0739	-1.24247
Npc2	1.85e-09	4.24e-11	28.3298	16.0607	1.92239
Emp1	1.87e-09	4.29e-11	28.2962	16.048	2.16254
Palmd	1.88e-09	4.32e-11	-28.28	16.0418	-1.31694
Havcr2	1.9e-09	4.38e-11	28.2375	16.0257	1.23503
Cox10	1.91e-09	4.41e-11	-28.2198	16.019	-1.22645
Marcks	1.92e-09	4.44e-11	28.1995	16.0113	1.70948
Fhl1	1.92e-09	4.47e-11	28.183	16.0051	1.66623
Cercam	1.96e-09	4.62e-11	28.0935	15.971	1.29179
Mcm6	1.97e-09	4.65e-11	28.0705	15.9623	2.0755
Cenpn	1.98e-09	4.69e-11	28.0493	15.9542	1.27666
Rtn4	1.98e-09	4.71e-11	28.0388	15.9502	1.79668
Kcnab2	1.99e-09	4.74e-11	28.0185	15.9424	1.83495
Tbrg1	2e-09	4.76e-11	28.011	15.9395	1.20142
Anxa4	2.01e-09	4.78e-11	27.9964	15.934	1.43358
Mmp12	2.01e-09	4.79e-11	27.9901	15.9315	1.97957
Rassf3	2.02e-09	4.83e-11	-27.9702	15.924	-1.23132
Cxcl16	2.04e-09	4.89e-11	27.9316	15.9091	1.98942
P4hb	2.08e-09	5.01e-11	27.8665	15.8842	1.69117
Csrp1	2.15e-09	5.25e-11	27.7418	15.8361	1.42976
Chchd7	2.15e-09	5.25e-11	-27.738	15.8346	-1.39138
Ctsk	2.16e-09	5.29e-11	27.7167	15.8264	2.14311
Myo1g	2.16e-09	5.29e-11	27.7167	15.8264	1.33944
Rap1gap2	2.22e-09	5.5e-11	-27.6128	15.7862	-1.39701
Alg5	2.33e-09	5.82e-11	27.4621	15.7276	1.30121
Nrros	2.33e-09	5.82e-11	27.4596	15.7266	2.16319
Aebp1	2.36e-09	5.94e-11	27.4067	15.7059	1.71163
Shisa5	2.43e-09	6.15e-11	27.3113	15.6685	1.63478
Nt5c	2.46e-09	6.24e-11	27.2722	15.6532	1.32113
Tnfaip8l2	2.49e-09	6.4e-11	27.2042	15.6264	1.18116
Bgn	2.49e-09	6.4e-11	27.2021	15.6256	1.95971
Tgfbr2	2.53e-09	6.55e-11	27.1431	15.6023	1.30692
Stxbp2	2.54e-09	6.56e-11	27.1364	15.5996	1.51811
Rap1b	2.55e-09	6.66e-11	27.0962	15.5838	1.31634
Sulf1	2.55e-09	6.67e-11	27.094	15.5829	1.50881
2310002L09Rik	2.56e-09	6.69e-11	-27.0861	15.5797	-1.54477
Kif2c	2.57e-09	6.72e-11	27.0722	15.5743	1.34576
Kcnh2	2.57e-09	6.74e-11	-27.0652	15.5715	-1.46819
Iqgap1	2.58e-09	6.79e-11	27.045	15.5635	1.38812
Mvp	2.78e-09	7.45e-11	26.8018	15.4666	1.17383
Mmp3	2.82e-09	7.57e-11	26.7582	15.4491	1.97783
Lxn	2.82e-09	7.58e-11	26.7539	15.4474	1.77055
Apip	2.82e-09	7.6e-11	-26.747	15.4446	-1.15083
Tmem106a	2.87e-09	7.79e-11	26.6825	15.4187	1.20403
Ssr2	2.89e-09	7.86e-11	26.6581	15.4089	1.5668
Tns3	2.89e-09	7.88e-11	26.6537	15.4071	1.54539
Sec61a1	2.95e-09	8.06e-11	26.593	15.3827	1.33174
Pex11a	3.07e-09	8.42e-11	-26.4806	15.3372	-1.37872
Specc1	3.09e-09	8.51e-11	26.4528	15.3259	1.3388
Adam8	3.22e-09	8.96e-11	26.3185	15.2713	1.09546
Nupr1	3.24e-09	9.05e-11	26.2903	15.2598	1.58201
Sgpl1	3.24e-09	9.06e-11	26.2889	15.2592	1.28144
Man2b1	3.29e-09	9.25e-11	26.2338	15.2367	1.27329
Pabpc1	3.29e-09	9.27e-11	26.2291	15.2347	1.55662
Cd300ld	3.31e-09	9.36e-11	26.2047	15.2248	1.0886
Pbk	3.39e-09	9.66e-11	26.1225	15.191	2.1087
Adam9	3.42e-09	9.79e-11	26.0886	15.1771	1.47816
Cluh	3.44e-09	9.86e-11	-26.0694	15.1692	-1.49529
Csf2ra	3.47e-09	9.97e-11	26.0418	15.1578	1.20412
Qrsl1	3.47e-09	9.97e-11	-26.0412	15.1576	-1.2379
Tpm3	3.56e-09	1.03e-10	25.9574	15.1229	1.95165
Arpc3	3.62e-09	1.05e-10	25.9116	15.104	1.16629
Cd248	3.62e-09	1.05e-10	25.9096	15.1031	1.3685
Fkbp10	3.63e-09	1.05e-10	25.9029	15.1003	1.17336
Igfals	3.66e-09	1.06e-10	-25.8761	15.0892	-1.30069
Myd88	3.81e-09	1.12e-10	25.7551	15.0389	1.55256
Rps26	3.93e-09	1.16e-10	25.6536	14.9965	1.48075
Col5a2	3.94e-09	1.17e-10	25.637	14.9895	1.6723
Bub1b	4.03e-09	1.2e-10	25.5721	14.9622	1.96391
Prdx4	4.3e-09	1.29e-10	25.3897	14.8853	1.64485
Arhgdib	4.36e-09	1.31e-10	25.3477	14.8675	1.85426
Colgalt1	4.5e-09	1.37e-10	25.2434	14.8232	1.17232
Rbm38	4.52e-09	1.37e-10	-25.2313	14.818	-1.64049
Ccdc80	4.62e-09	1.41e-10	25.1638	14.7892	1.28813
Snx10	4.63e-09	1.42e-10	25.1561	14.7859	1.12452
Plp2	4.68e-09	1.43e-10	25.124	14.7722	1.43059
Plvap	4.7e-09	1.44e-10	25.1076	14.7652	1.64244
Myh9	5.1e-09	1.59e-10	24.8743	14.6648	1.42193
Ccl3	5.2e-09	1.63e-10	24.8158	14.6394	1.69155
Crtap	5.23e-09	1.64e-10	24.7975	14.6315	1.16069
C1qa	5.24e-09	1.64e-10	24.7896	14.6281	1.80749
Bin1	5.25e-09	1.65e-10	24.7815	14.6245	1.51567
Stab1	5.31e-09	1.67e-10	24.7449	14.6087	1.55397
Spg21	5.34e-09	1.68e-10	24.7316	14.6029	1.18232
Pbdc1	5.39e-09	1.7e-10	24.7048	14.5912	1.40842
Zeb2	5.41e-09	1.71e-10	24.6918	14.5855	1.18098
Il7r	5.83e-09	1.88e-10	24.4599	14.484	1.33608
Rnpep	5.87e-09	1.9e-10	24.4375	14.4742	1.14637
Fabp5	6.06e-09	1.97e-10	24.3552	14.4378	1.91677
Rpl12	6.19e-09	2.02e-10	24.2938	14.4107	1.22178
Thy1	6.22e-09	2.03e-10	24.2818	14.4054	1.45755
Fam111a	6.23e-09	2.03e-10	24.2736	14.4017	1.31052
H13	6.44e-09	2.11e-10	24.1797	14.36	1.40129
G0s2	6.46e-09	2.12e-10	-24.1711	14.3562	-2.25315
Slc15a3	6.62e-09	2.18e-10	24.1051	14.3268	2.22623
Top2a	6.76e-09	2.24e-10	24.0458	14.3002	1.8822
Ndc80	6.76e-09	2.24e-10	24.0441	14.2995	1.0218
Dpp3	6.76e-09	2.24e-10	24.0405	14.2978	1.31664
Csk	6.83e-09	2.27e-10	24.0121	14.2851	1.09197
Esrrg	6.89e-09	2.29e-10	-23.989	14.2748	-1.17806
Fbxw7	6.94e-09	2.32e-10	-23.956	14.2599	-1.17724
Bcl2l13	6.95e-09	2.33e-10	-23.9538	14.2589	-1.18935
Rab5c	7.17e-09	2.42e-10	23.8605	14.2169	1.33587
Rhog	7.18e-09	2.43e-10	23.8538	14.2139	1.11648
Ppic	7.34e-09	2.5e-10	23.7848	14.1827	1.68986
Sh3bgrl	7.65e-09	2.62e-10	23.6728	14.1319	1.31027
Asns	8.01e-09	2.77e-10	23.5414	14.0719	1.65629
Samsn1	8.33e-09	2.9e-10	23.4339	14.0227	1.37968
Fam114a1	8.52e-09	2.98e-10	23.3758	13.9959	1.38404
Cish	8.6e-09	3.02e-10	-23.3411	13.9799	-1.3236
Flna	8.68e-09	3.06e-10	23.3141	13.9674	1.22035
Daglb	8.76e-09	3.09e-10	23.288	13.9554	1.29705
Klhl21	8.9e-09	3.16e-10	-23.2414	13.9338	-1.55475
Rps16	8.93e-09	3.17e-10	23.2297	13.9284	1.24963
Mrpl55	9.06e-09	3.23e-10	-23.1875	13.9088	-1.31383
Sox9	9.17e-09	3.28e-10	23.1515	13.8921	1.57549
Mgll	9.18e-09	3.29e-10	-23.144	13.8885	-1.09262
Axl	9.2e-09	3.3e-10	23.1374	13.8855	1.13387
Pdia4	9.46e-09	3.41e-10	23.0605	13.8496	1.57469
Hsd17b7	9.67e-09	3.5e-10	-23.005	13.8236	-1.20174
Plekho2	9.68e-09	3.51e-10	22.9989	13.8208	1.58226
Lilrb4a	9.71e-09	3.53e-10	22.987	13.8152	2.38963
Nans	9.83e-09	3.59e-10	22.9473	13.7966	1.62114
Prickle1	1.01e-08	3.7e-10	-22.8796	13.7648	-1.09827
As3mt	1.04e-08	3.83e-10	-22.801	13.7277	-1.21731
Trib2	1.07e-08	3.98e-10	-22.7124	13.6857	-1.00095
Dok2	1.08e-08	4.01e-10	22.6962	13.678	1.29629
Ikzf1	1.09e-08	4.09e-10	22.6549	13.6584	1.14725
Dkk3	1.11e-08	4.17e-10	22.6113	13.6376	1.13523
Slfn1	1.17e-08	4.41e-10	22.4819	13.5758	1.30753
Tspan6	1.2e-08	4.54e-10	22.4214	13.5468	1.10308
Myo5a	1.23e-08	4.66e-10	22.3598	13.5171	1.11511
Slc35b4	1.24e-08	4.69e-10	22.3478	13.5113	1.31909
Fbln2	1.25e-08	4.76e-10	22.3166	13.4962	2.05618
Mypn	1.25e-08	4.76e-10	-22.314	13.495	-1.13127
Folr2	1.27e-08	4.87e-10	22.2626	13.4701	1.1565
Gas2l3	1.27e-08	4.88e-10	22.2606	13.4691	1.4778
Pip4k2a	1.29e-08	4.96e-10	22.2235	13.4512	1.43379
Bckdhb	1.3e-08	4.98e-10	-22.2152	13.4471	-1.69746
Ptn	1.32e-08	5.08e-10	22.1693	13.4249	2.20839
Ecm1	1.34e-08	5.18e-10	22.1283	13.4049	1.51746
Slc29a3	1.34e-08	5.19e-10	22.1222	13.402	1.15707
Tgfb2	1.34e-08	5.21e-10	22.1141	13.398	1.141
Arhgap25	1.35e-08	5.25e-10	22.1011	13.3917	1.15463
Gnpda1	1.35e-08	5.26e-10	22.0966	13.3894	1.29333
Ccl6	1.36e-08	5.3e-10	22.0785	13.3806	1.95801
Tlr7	1.38e-08	5.42e-10	22.0293	13.3565	1.27146
Id2	1.4e-08	5.5e-10	21.9976	13.341	1.15608
Mthfd2	1.42e-08	5.6e-10	21.9591	13.3222	1.90657
Clic1	1.42e-08	5.6e-10	21.9566	13.3209	1.90586
Kif20b	1.42e-08	5.64e-10	21.9446	13.315	1.22347
Lrrc17	1.58e-08	6.38e-10	21.675	13.1818	1.23167
Kif4	1.58e-08	6.39e-10	21.6731	13.1808	1.18443
Whrn	1.58e-08	6.4e-10	-21.6692	13.1789	-1.42875
Hmox1	1.62e-08	6.61e-10	21.601	13.1449	3.3022
Pcolce	1.65e-08	6.73e-10	21.5617	13.1253	1.28765
Plcg2	1.65e-08	6.74e-10	21.5583	13.1236	1.16274
Ly86	1.72e-08	7.06e-10	21.4609	13.0747	1.99153
Mis18a	1.73e-08	7.13e-10	21.4371	13.0628	1.45962
Slc7a8	1.74e-08	7.18e-10	21.4237	13.0561	1.32942
Aif1	1.78e-08	7.4e-10	21.3608	13.0244	2.00443
Slc30a7	1.79e-08	7.42e-10	21.3528	13.0203	1.03316
Pdia3	1.89e-08	7.96e-10	21.2053	12.9456	1.89971
Ndn	1.91e-08	8.05e-10	21.1819	12.9337	1.36799
Tm6sf1	1.96e-08	8.3e-10	21.1183	12.9013	1.01484
Btg1	1.97e-08	8.33e-10	21.1091	12.8966	0.939375
Casp1	2.01e-08	8.56e-10	21.0537	12.8683	1.77076
Prkcd	2.04e-08	8.66e-10	21.0283	12.8552	1.48855
Sfrp1	2.15e-08	9.23e-10	20.8962	12.7873	1.86772
Tpm4	2.19e-08	9.49e-10	20.8377	12.7571	1.5886
Myocd	2.28e-08	9.96e-10	-20.738	12.7054	-1.21711
Ptgds	2.34e-08	1.03e-09	-20.6735	12.6718	-2.33773
Apaf1	2.41e-08	1.07e-09	20.5974	12.632	1.18246
Slc41a3	2.28e-06	2.24e-07	-11.998	6.86641	-1.38644
Dap	2.85e-06	2.88e-07	11.6882	6.59348	1.33655
Bst2	2.93e-06	2.97e-07	11.6498	6.55923	1.37553
Meox1	3.43e-06	3.56e-07	11.4341	6.36483	1.41913
Ifit3	3.61e-06	3.78e-07	11.3616	6.29874	1.75154
Nppa	5.37e-06	5.9e-07	10.8446	5.81693	1.79605
Oasl2	6.66e-06	7.52e-07	10.5713	5.55428	1.59066
Lgals3bp	8.31e-06	9.59e-07	10.3034	5.29114	1.34316
Rhoc	1.11e-05	1.33e-06	9.94959	4.93481	1.01113
Cd72	1.19e-05	1.44e-06	9.8659	4.849	1.25923
Phf11d	1.22e-05	1.48e-06	9.84249	4.82488	1.0328
B2m	1.75e-05	2.21e-06	9.42584	4.38775	1.04127
Tspan4	1.85e-05	2.35e-06	9.36474	4.32233	1.05401
Cklf	2.02e-05	2.58e-06	9.26896	4.21911	1.13101
Cdk14	4.71e-05	6.56e-06	8.37369	3.21154	1.03733
Adamts12	6.56e-05	9.47e-06	8.04042	2.8155	1.17577
Usp18	0.00017	2.7e-05	7.14304	1.68693	1.27201
Clec2d	0.000218	3.55e-05	6.91945	1.39073	1.24108
