# Supplementary material for: Identification of Pyroptosis-Related Genes and Immune Landscape in Myocardial Ischemia–Reperfusion Injury
Source: Biomedicines. 2025 Aug 29;13(9):2114. doi: 10.3390/biomedicines13092114 (PMC12467397; doi:10.3390/biomedicines13092114)
Supplement: Supplementary file 1 [file biomedicines-13-02114-s001.zip › biomedicines-3656216-Supplementary Materials-final/biomedicines-3656216-supplementary file 3.xls]

## Sheet: GSE61592
Gene.symbol	adj.P.Val	P.Value	t	B	logFC
D17H6S56E-5	0.0002941	3.96e-06	9.36304	4.82786	3.82756
Sirpb1a	2.871e-05	7.96e-08	14.4602	8.74069	4.24965
Uck2	0.0624329	0.0123	3.0774	-3.54015	0.845307
Tpm4	0.00159762	5.34e-05	6.87595	2.11927	1.51077
AA467197	0.0010558	2.84e-05	7.42747	2.78083	2.97207
Arhgap30	7.198e-05	4.42e-07	11.9833	7.05593	2.3001
Dab2	0.00095968	2.41e-05	7.57763	2.95446	2.27763
Whrn	0.00433866	0.000235	-5.6939	0.565806	-1.01604
Birc5	0.00458439	0.000254	5.63462	0.482752	1.23439
Rap1gap2	0.0130412	0.00125	-4.51035	-1.18774	-1.00666
Bcat1	0.00079722	1.82e-05	7.83395	3.24468	2.78523
Tpd52	0.00015878	1.4e-06	10.5373	5.893	1.99136
Ikzf1	0.00107415	2.92e-05	7.40289	2.75214	1.58779
Ms4a7	1.617e-05	2.69e-08	16.2618	9.77222	5.3758
Sla	0.00010992	7.7e-07	11.2659	6.49784	2.73261
Specc1	0.00040299	6.48e-06	8.84465	4.31795	1.72382
Lrrc14b	0.00304086	0.000138	-6.10125	1.12295	-1.05704
Prickle1	0.00212357	8.03e-05	-6.53618	1.69225	-1.03476
Uap1l1	0.00923	0.000745	4.86319	-0.644142	1.25537
Gas2l3	0.00931314	0.000758	4.85098	-0.662667	1.20811
Klhl21	0.00549177	0.000344	-5.41065	0.164415	-1.0903
Evi2a	0.00012007	9e-07	11.0714	6.34021	3.07145
Ank2	0.0134443	0.00131	-4.47912	-1.23667	-1.07207
Slc41a3	0.00352341	0.000173	-5.92849	0.889527	-1.3337
Arhgap25	0.00448997	0.000248	5.65393	0.509857	1.13287
Strip2	0.00181518	6.44e-05	-6.71896	1.92387	-1.06245
Cklf	0.0111205	0.000992	4.66711	-0.944113	1.06723
Gng2	0.0009178	2.22e-05	7.65052	3.03777	1.74161
Ldb3	0.00061881	1.23e-05	-8.20889	3.65569	-1.1138
Cd44	0.00018762	1.92e-06	10.1675	5.5702	2.55238
Elovl1	0.00163323	5.53e-05	6.84749	2.08409	1.34593
Tmsb10	0.00179449	6.3e-05	6.73793	1.94765	1.65282
Capg	0.00016216	1.5e-06	10.4549	5.82202	2.29928
Apaf1	0.005512	0.000347	5.40475	0.15593	1.09034
Cd63	0.0004906	8.67e-06	8.54994	4.01621	1.64542
Nusap1	0.00359034	0.000178	5.90482	0.857218	2.45439
Timp1	4.087e-05	1.64e-07	13.3675	8.03985	8.18258
Fcgr2b	2.395e-05	5.4e-08	15.0839	9.11414	3.62357
Plin5	0.00195142	7.06e-05	-6.64237	1.82736	-1.58305
Fhl1	0.0445177	0.0075	3.37518	-3.03825	1.20303
Ptbp1	0.00577706	0.000372	5.35392	0.0826315	1.72321
Ptpn6	2.051e-05	4.34e-08	15.4446	9.32202	3.52581
Clta	0.00075175	1.65e-05	7.9272	3.34838	1.3124
Qrsl1	0.00099014	2.56e-05	-7.51963	2.88771	-1.25814
Cluh	0.00067577	1.41e-05	-8.07535	3.51111	-1.09393
Fbln2	0.00394924	0.000203	5.80318	0.717585	1.42689
Wfdc17	4.69e-06	9e-10	23.378	12.7596	4.7492
Neurl2	0.00213413	8.09e-05	-6.52989	1.6842	-1.14071
Bin1	0.0056527	0.000361	5.37565	0.114013	1.32027
Tns3	0.00213706	8.12e-05	6.52678	1.68023	1.91184
Srpx2	0.0001694	1.62e-06	10.3612	5.74066	2.62571
Sdcbp	0.00109409	3.01e-05	7.3751	2.71963	1.25703
Scgb1c1	0.00474216	0.00027	-5.59068	0.420861	-1.39867
Col18a1	0.00152406	4.97e-05	6.93804	2.19567	1.44304
Cd72	0.00011835	8.7e-07	11.1133	6.37438	3.69924
Serpinh1	0.00031875	4.51e-06	9.22345	4.69309	1.73243
Fxyd5	1.352e-05	1.92e-08	16.8621	10.0858	3.05773
Lipa	0.00016481	1.53e-06	10.4299	5.8004	2.30398
Igf1	7.021e-05	4.12e-07	12.0773	7.12646	3.26675
Pank1	0.00470246	0.000265	-5.60357	0.43905	-1.01659
Corin	0.0126818	0.0012	-4.53823	-1.14417	-1.0569
Snx10	0.0161244	0.00173	4.29858	-1.52206	1.25819
Rbm47	0.000635	1.27e-05	8.17575	3.62	1.78217
Apobec1	2.149e-05	4.69e-08	15.3138	9.24731	3.88454
Tcirg1	0.00023163	2.57e-06	9.83609	5.27128	1.74146
Gcnt1	0.00162825	5.49e-05	6.85372	2.09179	1.74287
Sh3bp2	0.00158072	5.25e-05	6.89117	2.13804	2.17601
Lgals3	5.387e-05	2.65e-07	12.6772	7.56359	5.62761
Slc37a2	0.00033867	4.84e-06	9.14902	4.62048	2.00868
Emp3	2.427e-05	5.85e-08	14.9528	9.03714	2.57587
Ppp1r18	5.722e-05	2.9e-07	12.555	7.47634	2.24948
H13	0.00104278	2.78e-05	7.44671	2.80323	1.2257
Rnpep	0.00271726	0.000116	6.24072	1.30835	1.0025
Rxrg	0.00041747	6.83e-06	-8.79105	4.26373	-1.21095
St3gal3	0.00432905	0.000234	-5.69742	0.570721	-1.01733
Clec4d	0.00038284	5.96e-06	8.93129	4.405	3.70483
Fignl1	0.00212357	8.02e-05	6.53744	1.69387	1.62923
Fkbp10	0.0021687	8.38e-05	6.50192	1.64835	1.86015
Prepl	0.00038443	6.04e-06	-8.91786	4.39155	-1.5531
Vav1	0.0001165	8.4e-07	11.1566	6.40963	2.48
Rpl3l	0.0100109	0.000848	-4.77402	-0.779901	-1.33282
Homer2	0.00096207	2.42e-05	-7.57156	2.94749	-1.57306
Serpinb6a	0.00056475	1.09e-05	8.32733	3.7823	1.32777
Efemp2	0.00075823	1.68e-05	7.9083	3.32745	1.45294
Il33	0.00133763	4.02e-05	7.11972	2.41639	2.90635
Mgll	0.00241382	9.83e-05	-6.37226	1.48073	-1.10974
Armcx2	7.198e-05	4.39e-07	11.9915	7.06212	1.69238
Rai14	0.00025706	3.19e-06	9.59769	5.05033	2.18242
Sirpa	0.00013964	1.12e-06	10.7999	6.11565	2.57395
Fbxw7	0.00375721	0.000189	-5.85798	0.793045	-1.1293
Tfdp2	0.012935	0.00124	-4.51984	-1.1729	-1.21045
Vegfb	0.00050856	9.1e-06	-8.50248	3.96677	-1.11088
Clec4n	0.00079339	1.8e-05	7.84555	3.25764	3.57693
Chchd7	0.00401711	0.00021	-5.77959	0.684959	-1.00782
Axl	0.00194014	7e-05	6.64966	1.83657	1.1742
Sulf1	0.00013373	1.02e-06	10.9115	6.20867	1.97745
Spc25	0.00049551	8.78e-06	8.53805	4.00384	1.99125
Gpsm1	0.00866946	0.000677	-4.92994	-0.543261	-1.00703
Maged2	0.00014815	1.25e-06	10.6731	6.0088	1.89246
Spp1	7.24e-06	7.79e-09	18.5793	10.9105	9.51613
Clec4a3	2.051e-05	4.27e-08	15.4692	9.33598	3.8109
Jph2	0.00228917	9.02e-05	-6.44196	1.57112	-1.04012
Psat1	0.0118568	0.00109	4.60556	-1.03938	1.52392
Adk	0.00208955	7.82e-05	-6.55794	1.72007	-1.06038
Esrrg	0.00084774	2e-05	-7.74771	3.14789	-1.14185
Lcp1	0.00029712	4.04e-06	9.34162	4.8073	3.5314
Cd84	6.61e-06	5.93e-09	19.1273	11.1532	4.10107
Tspan4	0.00432905	0.000234	5.69807	0.57162	1.29913
Ecm1	0.0008869	2.12e-05	7.69349	3.0866	1.74434
Kcnab2	0.0142133	0.00142	4.42847	-1.3163	1.15764
Tpm3	0.0006902	1.46e-05	8.0395	3.47195	1.3302
Apbb1	0.00379664	0.000192	-5.84613	0.776775	-1.03981
Ecsit	0.00092714	2.26e-05	-7.63601	3.02124	-1.05051
Ctss	4.69e-06	7.84e-10	23.7251	12.8722	5.36716
Adam9	0.00129915	3.85e-05	7.15918	2.46376	1.11712
Arrb2	0.0002513	2.99e-06	9.66921	5.11714	2.35271
Trem2	1.768e-05	3.03e-08	16.0532	9.6599	5.35796
Fabp5	0.00809594	0.000612	5.00002	-0.438027	1.72141
Fn1	4.69e-06	1.45e-09	22.2227	12.3664	5.92848
Tpm2	0.00860425	0.000669	4.93798	-0.531162	1.08912
Ly9	0.00020713	2.19e-06	10.0163	5.43498	2.09246
Pbdc1	0.00526463	0.00032	5.46458	0.241725	1.00289
Tmem201	0.00124039	3.59e-05	-7.22048	2.53699	-1.1168
Shisa5	0.00065218	1.32e-05	8.13743	3.57857	1.87176
Rps6ka1	0.00064796	1.31e-05	8.14799	3.59	1.78672
Prc1	0.00272547	0.000117	6.23277	1.29785	2.25058
Lox	4.69e-06	2.25e-09	21.2075	11.9958	6.0706
Emp1	0.00061881	1.23e-05	8.2101	3.65699	2.19489
Zeb2	8.544e-05	5.52e-07	11.6914	6.83306	1.58676
Txndc5	0.00019463	2.02e-06	10.1099	5.51898	2.12132
Actb	0.00079141	1.79e-05	7.84932	3.26184	1.4948
Adam8	0.00035801	5.32e-06	9.04936	4.52242	4.14466
Aqp1	0.00188119	6.72e-05	-6.68384	1.87971	-1.43932
Arg1	0.0052787	0.000321	5.46136	0.237129	2.84062
Rhoc	0.0126283	0.00119	4.54244	-1.1376	1.23002
Arhgdib	0.00144667	4.57e-05	7.00996	2.28354	1.73445
Atp6v1a	0.00474216	0.00027	5.59055	0.420685	1.40158
Bcl2a1b	0.00733837	0.000537	5.09205	-0.300908	1.05284
Bgn	0.00048044	8.38e-06	8.58468	4.05224	1.5654
Btg1	0.00274353	0.000119	6.22168	1.2832	1.01796
C1qa	7.49e-06	8.3e-09	18.4517	10.8526	3.33586
C1qc	4.89e-05	2.26e-07	12.8996	7.72005	3.24807
Anxa2	2.149e-05	4.62e-08	15.3384	9.26139	2.70366
Cd53	1.494e-05	2.28e-08	16.556	9.92763	3.94054
Cdk1	0.00018981	1.95e-06	10.1503	5.55491	2.76412
Col5a2	4.89e-05	2.27e-07	12.8986	7.71936	3.26172
Col8a1	0.00320521	0.000149	6.03987	1.0405	1.41059
Col1a1	4.69e-06	1.9e-10	27.565	13.9692	5.77556
Col1a2	4.69e-06	1.35e-09	22.3988	12.4283	5.45751
Csk	0.00689174	0.000486	5.16221	-0.197183	1.08498
Csrp1	0.00582062	0.000377	5.34508	0.0698384	1.21998
Csrp2	8.951e-05	5.9e-07	11.6055	6.76641	3.14979
Cstb	7.046e-05	4.18e-07	12.0576	7.1117	2.29051
Ctsb	6.309e-05	3.41e-07	12.3302	7.31345	1.59035
Ctsh	7.006e-05	4.06e-07	12.0967	7.14098	2.07388
Ctsk	0.00084623	1.99e-05	7.75084	3.15142	2.16633
Cyba	0.00408067	0.000214	5.76268	0.661531	1.28231
Pdia3	0.00322317	0.000151	6.03102	1.02857	1.1101
Fbp2	0.00068698	1.46e-05	-8.04551	3.47853	-1.28178
Akr1b8	7.021e-05	4.11e-07	12.0801	7.12855	3.28062
Folr2	0.00397274	0.000206	5.79253	0.70287	1.51968
Fstl1	0.0143553	0.00144	4.41819	-1.33251	1.62543
G0s2	0.00415663	0.000221	-5.74129	0.631836	-1.06909
Gpx1	6.289e-05	3.38e-07	12.3432	7.32299	2.06375
Grn	0.00026817	3.37e-06	9.53501	4.9914	1.93285
Igfals	0.00053275	9.83e-06	-8.42602	3.88665	-1.4064
Il7r	0.00432117	0.000233	5.70128	0.576111	1.85226
Kif4	0.00053755	1e-05	8.40448	3.86396	2.48707
Lgals1	6.688e-05	3.78e-07	12.1917	7.21159	2.49935
Cd180	4.087e-05	1.65e-07	13.3551	8.03151	5.11342
Marcks	0.00050983	9.17e-06	8.49483	3.95879	1.77103
Man2a1	0.00364228	0.000182	5.88951	0.836283	1.27344
Mcm4	0.00146822	4.68e-05	6.98973	2.2589	1.57512
Mcm5	0.0221308	0.00273	4.00269	-1.9985	1.54127
Mcm6	0.00080451	1.85e-05	7.81842	3.22731	1.3599
Mmp12	0.00200898	7.37e-05	6.60649	1.78188	4.61775
Mmp14	4.746e-05	2.09e-07	13.0118	7.79784	4.15392
Mpp1	0.00013741	1.08e-06	10.8458	6.15404	2.59007
Mrc1	3.681e-05	1.42e-07	13.5748	8.17765	2.29508
Mthfd2	0.00933639	0.000764	4.84564	-0.670775	1.25891
Ncf4	0.00037826	5.8e-06	8.95965	4.43332	2.34394
Nppa	0.00836066	0.000643	4.9651	-0.490383	1.6955
Pabpc1	0.00045138	7.64e-06	8.67789	4.14831	1.40625
Pcolce	0.0002154	2.32e-06	9.94853	5.37376	2.46426
Enpp1	0.00041559	6.77e-06	8.79998	4.27278	3.03969
Cfp	3.028e-05	8.71e-08	14.3189	8.65348	3.10141
Pip4k2a	0.00076225	1.7e-05	7.89894	3.31706	1.41392
Ppia	0.00064431	1.3e-05	8.15654	3.59925	1.23558
Ppic	0.00077968	1.76e-05	7.86759	3.2822	1.8117
Ptgds	0.0046263	0.000258	-5.62318	0.466662	-1.89995
Ptn	0.00017896	1.79e-06	10.2498	5.64302	4.41416
Rpl12	0.00034599	5.02e-06	9.11095	4.58313	1.16778
Rrm1	0.00180743	6.38e-05	6.72616	1.93289	1.76814
Ccl6	0.00311869	0.000144	6.07067	1.08194	2.36391
Sfrp2	4.89e-05	2.27e-07	12.8948	7.71672	4.26706
Selplg	1.041e-05	1.34e-08	17.5358	10.4215	3.62681
Sgpl1	0.00260506	0.00011	6.28503	1.36668	1.73873
Soat1	2.87e-05	7.63e-08	14.5273	8.78174	4.06188
Serpina3n	0.00044945	7.58e-06	8.68523	4.15582	5.54135
Sprr1a	9.064e-05	6.03e-07	11.5758	6.74326	4.57785
Tgfb2	0.00069692	1.48e-05	8.02852	3.45993	1.45286
Tgfbi	9.123e-05	6.12e-07	11.5569	6.72845	3.4212
Tgfbr1	0.00124026	3.57e-05	7.22479	2.54213	1.47186
Tgfbr2	0.00501336	0.000296	5.52101	0.322173	1.11964
Thy1	0.00075823	1.68e-05	7.90834	3.32748	1.91653
Tkt	0.00038552	6.09e-06	8.90813	4.3818	2.22714
Aebp1	4.95e-05	2.32e-07	12.8672	7.69741	3.41608
Alox5ap	0.00094328	2.34e-05	7.60415	2.98485	2.0314
Anxa5	0.00208464	7.73e-05	6.56735	1.73207	1.12847
Apoe	5.01e-06	3.68e-09	20.1289	11.5737	2.91807
Aprt	8.544e-05	5.48e-07	11.7005	6.84011	1.83966
B2m	0.00104005	2.76e-05	7.45383	2.8115	1.33143
Bmp1	7.021e-05	4.14e-07	12.0701	7.12107	2.54217
Bub1b	2.427e-05	5.66e-08	15.0062	9.06863	2.99985
Tspo	0.00209019	7.84e-05	6.556	1.71759	1.76887
C1qb	4.163e-05	1.7e-07	13.3091	8.00061	3.43585
Pdia4	0.00327184	0.000154	6.01583	1.00806	1.3856
Casp1	0.00013822	1.1e-06	10.8301	6.1409	1.7321
Chil3	0.00740854	0.000542	5.08466	-0.311872	2.06075
Cish	0.00164175	5.59e-05	-6.83848	2.07292	-1.62992
Coro1a	0.00272109	0.000116	6.23597	1.30208	1.21666
Ccr5	7.198e-05	4.39e-07	11.9899	7.06089	2.64487
Col3a1	4.69e-06	3.11e-09	20.4948	11.7204	5.5386
Csf2ra	0.0148679	0.00152	4.38251	-1.38886	1.08651
Ctsc	1.965e-05	3.85e-08	15.6455	9.4353	2.74498
Cyp1b1	0.00252611	0.000104	6.32341	1.417	1.78729
Dok2	0.00650149	0.000446	5.22446	-0.105743	1.17728
Eef1a1	0.00035801	5.31e-06	9.05156	4.52459	1.16775
Egr2	0.00275739	0.00012	6.2146	1.27382	1.47692
Eif1a	0.00143558	4.52e-05	7.01942	2.29505	1.14684
Adgre1	2.315e-05	5.14e-08	15.1648	9.1613	2.68092
Fcer1g	4.69e-06	3.25e-09	20.3963	11.6812	5.09524
Fcgr1	3.276e-05	1.07e-07	14.0059	8.45679	4.00101
Fcgr3	3.041e-05	8.86e-08	14.2936	8.63777	3.44853
Flna	0.0066384	0.00046	5.20164	-0.139193	1.35775
Ftl1	3.681e-05	1.43e-07	13.5666	8.17225	3.24812
Gm2a	9.534e-05	6.48e-07	11.4845	6.6716	2.50045
Pdpn	6.762e-05	3.84e-07	12.1686	7.19446	2.29888
Emb	4.69e-06	1.91e-09	21.5885	12.1378	4.1938
Gusb	0.00014768	1.21e-06	10.7066	6.03712	2.44801
Hexa	0.00024539	2.85e-06	9.72083	5.16508	1.741
Hexb	4.78e-05	2.14e-07	12.9814	7.77687	2.80613
Hmox1	0.00079841	1.83e-05	7.82974	3.23997	5.82971
Hsd17b7	0.0004817	8.45e-06	-8.57611	4.04337	-1.58393
Id2	0.00017818	1.75e-06	10.2734	5.66378	1.91556
Ifit3	0.00219325	8.49e-05	6.49053	1.63372	1.97196
Laptm5	6.84e-06	7.02e-09	18.7874	11.0038	3.61973
Lasp1	0.00096772	2.47e-05	7.55441	2.92778	1.23992
Loxl1	0.00013315	1.02e-06	10.9224	6.21765	2.68698
Anxa1	3.47e-05	1.24e-07	13.7742	8.308	2.41369
Lst1	5.033e-05	2.43e-07	12.8025	7.65209	2.29671
Ly86	4.69e-06	2.77e-09	20.7467	11.8192	4.62855
Man2b1	0.0002513	2.99e-06	9.66841	5.1164	1.82144
Meox1	0.00208464	7.73e-05	6.56748	1.73224	2.32284
Mmp3	0.0489798	0.00867	3.28675	-3.18701	1.52942
Mpeg1	4.69e-06	2.4e-09	21.0683	11.943	6.39082
Myd88	0.00669246	0.000466	5.19174	-0.153725	1.54241
Myl6	0.00270078	0.000115	6.2484	1.31847	1.27285
Myo5a	0.00045287	7.68e-06	8.67251	4.14278	2.41368
Ndn	0.00082779	1.93e-05	7.78075	3.18508	1.28892
Nnmt	0.00101759	2.67e-05	7.48201	2.8442	1.13897
P4hb	0.000709	1.52e-05	8.00316	3.43213	1.48558
Pex11a	0.00538309	0.000333	-5.43543	0.199987	-1.05867
Cdk14	0.00057633	1.12e-05	8.29526	3.74817	1.33389
Prkcd	0.00022046	2.4e-06	9.91209	5.34067	1.70224
Plk1	4.89e-05	2.22e-07	12.9294	7.74078	4.12285
Ppib	0.00034599	5.02e-06	9.11066	4.58284	1.5501
Lgals3bp	0.00116347	3.25e-05	7.30683	2.63935	2.36182
Lgmn	6.208e-05	3.27e-07	12.3876	7.35539	2.66633
Rbp1	4.982e-05	2.35e-07	12.8456	7.68232	3.29198
S100a4	0.00018189	1.83e-06	10.219	5.61583	2.03601
S100a6	0.00031078	4.35e-06	9.26083	4.72936	2.24471
Saa3	0.00014577	1.19e-06	10.7293	6.05633	2.77634
Ccl12	0.00432707	0.000233	5.69977	0.574003	4.46173
Ccl2	0.00078598	1.78e-05	7.85719	3.27062	2.81071
Ccl3	0.00045387	7.71e-06	8.6682	4.13836	2.72532
Ccl9	0.00022046	2.41e-06	9.90921	5.33805	3.11186
Serpinf1	0.00641997	0.000437	5.23896	-0.0845269	1.17495
Slfn1	0.00056626	1.1e-05	8.3178	3.77218	1.88214
Sox9	0.00147994	4.74e-05	6.97919	2.24602	1.38799
Aurkb	0.00821888	0.000626	4.98365	-0.462552	1.44573
Aurka	0.0213832	0.00261	4.0327	-1.94972	1.17006
Stxbp2	0.00016179	1.45e-06	10.4905	5.85283	2.4201
Sdc3	0.00088582	2.11e-05	7.69676	3.0903	2.01208
Tbxas1	0.0002513	2.96e-06	9.67849	5.12578	2.93905
Tcap	0.00161001	5.4e-05	-6.86764	2.109	-1.30612
Thbs2	1.778e-05	3.14e-08	15.9913	9.62626	2.43309
Tnc	4.69e-06	4.57e-10	25.1188	13.3004	7.8636
Top2a	0.00029712	4.03e-06	9.34369	4.80928	2.40912
Tuba1a	0.00065116	1.32e-05	8.1416	3.58308	1.46457
Tubb5	0.00138124	4.25e-05	7.07326	2.36033	1.73775
Tyrobp	6.062e-05	3.15e-07	12.4383	7.39215	3.71919
Vcam1	0.00030451	4.24e-06	9.28784	4.75548	2.03428
Vim	2.87e-05	7.86e-08	14.4811	8.75352	2.66463
Coro1c	0.00104278	2.78e-05	7.44559	2.80192	1.42554
Gadd45g	0.0114895	0.00104	4.63576	-0.992563	1.06649
Esyt1	0.00052809	9.67e-06	8.44234	3.9038	1.73693
Oasl2	0.00025011	2.92e-06	9.69312	5.13938	2.48576
Tlr2	0.00092936	2.27e-05	7.62863	3.01282	1.95966
Usp18	0.0138995	0.00137	4.44904	-1.28392	1.28393
Gnpda1	0.00360214	0.000179	5.90015	0.850839	1.06152
Plod3	0.0109182	0.000967	4.68493	-0.916629	1.27163
Mmp23	0.00057804	1.13e-05	8.29064	3.74325	1.68721
Vat1	0.00027057	3.43e-06	9.51632	4.97375	2.47252
Asns	0.00353123	0.000173	5.92624	0.886456	1.37236
Anxa3	0.00040299	6.47e-06	8.8459	4.31921	1.43872
Anxa4	0.00027865	3.62e-06	9.45799	4.91848	1.8245
Btk	3.106e-05	9.47e-08	14.1891	8.5725	2.68219
Lilrb4a	6.61e-06	5.99e-09	19.1081	11.1449	4.42315
Cdca3	0.00056218	1.07e-05	8.34537	3.80145	2.85358
Kcnh2	0.00214204	8.16e-05	-6.52312	1.67554	-1.10095
Lyz1	1.48e-05	2.15e-08	16.6564	9.97988	3.32321
Slc11a1	0.00060878	1.2e-05	8.23171	3.68021	3.39716
Rps16	0.00096207	2.43e-05	7.56841	2.94388	1.10265
Ccl7	0.0160088	0.0017	4.30853	-1.50621	1.37244
Cd52	3.47e-05	1.25e-07	13.7675	8.30365	4.26269
Itgb1bp2	0.00117216	3.3e-05	-7.29503	2.62542	-1.2127
Rpl3	0.0015937	5.31e-05	6.88068	2.1251	1.41255
Rps26	0.00284204	0.000125	6.17811	1.22545	1.0837
Sfrp1	0.00013641	1.06e-06	10.8666	6.17136	3.90245
Col5a1	6.062e-05	3.15e-07	12.4383	7.3922	3.11088
Mfap5	0.00380889	0.000194	5.83955	0.76772	2.3098
Nt5c	0.00280618	0.000123	6.19252	1.24457	1.19962
Dkk3	0.00017476	1.7e-06	10.31	5.69598	1.54654
Tmod4	0.00933735	0.000765	-4.84528	-0.671326	-1.02757
Iqgap1	3.264e-05	1.05e-07	14.0276	8.47057	2.10078
S100a11	0.0009669	2.45e-05	7.5608	2.93513	1.98002
Lxn	0.00050972	9.14e-06	8.4983	3.96241	1.66658
Prdx4	0.00019682	2.06e-06	10.0857	5.49731	1.79548
Stk39	0.00051183	9.27e-06	-8.48342	3.94686	-1.01493
Sec61a1	0.00130298	3.87e-05	7.15409	2.45766	1.5606
Slc7a8	0.00200898	7.36e-05	6.60788	1.78364	2.30194
Hp	0.0001019	7.03e-07	11.3805	6.58938	3.60402
Lyz2	4.69e-06	1.7e-09	21.8511	12.2336	4.19848
Tuba8	0.00027063	3.45e-06	-9.51042	4.96817	-1.62878
Spag5	0.0124828	0.00117	4.55348	-1.12038	1.34907
Skap2	0.00060178	1.18e-05	8.24462	3.69405	1.47267
Pgam2	0.0014447	4.56e-05	-7.01208	2.28612	-1.0756
Arl6ip1	0.00073488	1.6e-05	7.95409	3.3781	1.75179
Aif1	0.00068501	1.45e-05	8.05136	3.48493	3.98188
Panx1	7.862e-05	4.91e-07	11.8446	6.95073	2.23553
Mad2l1	0.00053104	9.78e-06	8.43124	3.89214	2.00889
Rbm38	0.00107415	2.91e-05	-7.40635	2.75619	-1.37615
Plek	4.434e-05	1.91e-07	13.1456	7.8897	3.41985
Rhog	0.00028513	3.77e-06	9.41599	4.8785	2.00954
Tmem45a	6.393e-05	3.48e-07	12.3035	7.29393	2.51458
Rpn2	0.00552631	0.000349	5.40006	0.149176	1.00095
Tspan6	0.00931314	0.000757	4.85239	-0.660532	1.12953
Dynll1	0.00087702	2.08e-05	7.70958	3.10482	1.38925
Srpk3	0.00199577	7.29e-05	-6.6157	1.79356	-1.08658
Asah1	0.00022196	2.43e-06	9.89802	5.32786	1.558
Apip	0.00278446	0.000122	-6.20243	1.25772	-1.01655
Nupr1	0.00020485	2.16e-06	10.0326	5.44966	1.76054
Plp2	0.00056218	1.08e-05	8.33646	3.792	1.37363
Gltp	0.0002984	4.09e-06	9.32831	4.79449	1.71182
Arpc3	0.00024667	2.87e-06	9.71176	5.15668	1.2702
Crtap	0.00023342	2.61e-06	9.82052	5.257	1.35343
Pf4	0.00017889	1.77e-06	10.2624	5.65411	3.29379
Litaf	0.00091206	2.2e-05	7.65759	3.04581	1.93968
Sh3bgrl	0.00041128	6.66e-06	8.81718	4.2902	1.70289
Lat2	0.0071937	0.000521	5.11286	-0.270062	1.13814
As3mt	0.00181518	6.44e-05	-6.7185	1.92328	-1.03782
Tyms	0.00021208	2.27e-06	9.97675	5.39931	1.96992
Slc35b4	0.00867897	0.000678	4.92825	-0.545804	1.08414
Ccl8	6.61e-06	5.7e-09	19.2098	11.1889	3.19252
Akr1a1	0.00053282	9.88e-06	8.42053	3.88087	1.31975
Ctsz	1.494e-05	2.25e-08	16.58	9.94015	3.62275
Myh9	0.00390832	0.000201	5.81315	0.731348	1.68592
Slc15a3	0.00138124	4.25e-05	7.07294	2.35995	2.41098
Ifi30	2.427e-05	5.97e-08	14.9186	9.01697	4.30269
Rps19	0.0125903	0.00119	4.54602	-1.13202	1.00301
Arpc1b	2.892e-05	8.12e-08	14.4293	8.72169	2.51148
Cxcl16	3.328e-05	1.15e-07	13.8975	8.38752	2.84285
Pbk	0.00083414	1.95e-05	7.76965	3.17259	2.93042
Slc30a7	0.0013627	4.14e-05	7.09447	2.38596	1.0797
Cdc20	0.00531622	0.000325	5.45207	0.223825	1.09813
Palmd	0.00116593	3.27e-05	-7.30193	2.63357	-1.18887
Ndc80	0.0115231	0.00104	4.63278	-0.997176	1.93694
Samsn1	0.00016752	1.58e-06	10.3913	5.76688	2.2233
Wfdc1	0.00579189	0.000374	-5.35028	0.0773685	-1.03625
Npc2	0.00013256	1.01e-06	10.9334	6.22678	2.09924
Slc29a3	0.00035792	5.29e-06	9.05591	4.52889	2.07561
Tubb2b	0.00228912	8.99e-05	6.44413	1.57392	1.44396
Yipf7	0.00174097	6.01e-05	-6.77669	1.99609	-1.26362
Cmya5	0.00030442	4.22e-06	-9.29347	4.76092	-1.17045
Fkbp11	0.00506751	0.000301	5.51006	0.306599	1.53296
Gpx7	0.00028675	3.8e-06	9.40704	4.86995	2.14238
Crip2	0.00073564	1.61e-05	-7.95011	3.37371	-1.02788
Rtn4	0.0005167	9.39e-06	8.47145	3.93433	1.83965
Kif23	0.00011948	8.91e-07	11.0841	6.35064	2.76717
Bves	0.00093324	2.3e-05	-7.61708	2.99963	-1.22945
Rab5c	0.0012042	3.42e-05	7.2614	2.58562	1.20948
Rap1b	0.00252611	0.000105	6.32095	1.41378	1.0055
Car13	0.00013556	1.05e-06	10.884	6.18577	2.55207
Tbrg1	0.00180115	6.34e-05	6.73217	1.94043	1.11032
Serpinb1a	0.0002605	3.25e-06	9.57579	5.02978	3.02516
Alg5	0.00223499	8.72e-05	6.46935	1.60646	1.02821
Ssr2	0.00505361	0.000299	5.51338	0.311322	1.19722
Ostc	0.00322317	0.000151	6.03132	1.02898	1.2352
Alkbh7	0.00098207	2.53e-05	-7.53068	2.90047	-1.13523
Mis18a	0.00046007	7.86e-06	8.64837	4.11797	1.04384
Mfsd1	0.00041559	6.76e-06	8.8021	4.27494	1.52425
Kdelr2	0.0012042	3.42e-05	7.26109	2.58525	1.47697
Cdc37l1	0.0023326	9.24e-05	-6.42173	1.54496	-1.2633
Ssr1	0.00373462	0.000187	5.86661	0.804904	1.03262
Mrpl55	0.00071157	1.53e-05	-7.99668	3.425	-1.06515
Arpc5	0.0005927	1.16e-05	8.26111	3.7117	1.42368
Rab32	4.025e-05	1.59e-07	13.4088	8.06747	2.19524
Rgs10	0.00199994	7.32e-05	6.61241	1.78939	1.47782
Tmem100	0.00923	0.000745	-4.86362	-0.643491	-1.71247
Ccdc80	0.00215831	8.31e-05	6.50857	1.65688	1.91477
Mtfp1	3.328e-05	1.13e-07	-13.9139	8.39804	-1.81785
Tubb6	0.00352341	0.000172	5.92893	0.890135	1.96337
Abhd18	0.00037826	5.82e-06	-8.95571	4.42939	-1.94506
Efcab2	0.00095968	2.4e-05	-7.57801	2.9549	-1.14434
Fam111a	0.00130953	3.92e-05	7.14349	2.44495	1.36176
Fam114a1	0.00025136	3.06e-06	9.64276	5.09249	2.20919
Etfb	0.0007169	1.55e-05	-7.98505	3.41221	-1.249
Cthrc1	4.69e-06	3.05e-09	20.5378	11.7373	5.67788
Ms4a6d	3.126e-05	9.65e-08	14.1614	8.55513	3.95063
Asb11	0.00130298	3.86e-05	-7.1554	2.45923	-1.28002
Ddah1	0.00907428	0.000723	4.88397	-0.612668	2.07015
2310002L09Rik	0.00226349	8.87e-05	-6.45543	1.58851	-1.26134
Tnfaip8l2	2.427e-05	5.84e-08	14.9545	9.03818	2.83982
Sfxn1	0.00419252	0.000224	5.73038	0.61666	1.02933
Fndc5	0.00048116	8.41e-06	-8.5812	4.04863	-1.15518
Glipr2	0.00038072	5.89e-06	8.94396	4.41766	1.74099
Medag	0.00258176	0.000108	6.2975	1.38305	1.09685
Iqgap2	0.00039749	6.37e-06	8.86319	4.33664	2.65057
Dram1	0.00210811	7.93e-05	6.54672	1.70573	1.19381
Acsl5	0.00902902	0.000717	4.88954	-0.604241	1.19322
Cotl1	0.00065218	1.32e-05	8.13681	3.5779	2.3335
Cenpn	0.00147994	4.73e-05	6.97992	2.24692	1.4894
Tram1	0.00283886	0.000125	6.18086	1.22911	1.11055
Cyth4	0.00012007	9.03e-07	11.0666	6.33628	3.07165
Cdkn3	0.0129184	0.00123	4.52173	-1.16994	1.58604
Anln	0.00035801	5.32e-06	9.04833	4.5214	2.12576
Bmper	0.00139447	4.3e-05	7.06282	2.34771	1.40837
Glipr1	6.84e-06	6.67e-09	18.8908	11.0496	4.66042
Lrrc17	0.0001156	8.22e-07	11.1844	6.43214	3.64106
Abcc3	0.0005927	1.16e-05	8.26131	3.71192	3.00531
Mccc2	0.00701724	0.000499	-5.14417	-0.223779	-1.04182
Serp1	3.328e-05	1.15e-07	13.8876	8.38114	2.16368
Pik3ap1	0.00016752	1.6e-06	10.3808	5.75777	3.43856
Bicc1	3.328e-05	1.15e-07	13.8958	8.38643	2.32572
Dpp7	0.00229454	9.05e-05	6.43863	1.56681	2.01349
Plvap	0.0115695	0.00105	4.629	-1.00304	1.06568
Clic1	3.49e-05	1.32e-07	13.6864	8.25083	2.20409
Clec2d	0.00214204	8.16e-05	6.52357	1.67611	1.19948
Gpnmb	4.69e-06	2.32e-09	21.139	11.9699	7.53372
Nans	0.00068501	1.44e-05	8.05261	3.48629	1.82871
Ces1d	0.0255415	0.00337	-3.87054	-2.21451	-1.06021
Myo1f	0.00016216	1.49e-06	10.4622	5.82833	2.11291
Cd248	0.00135185	4.09e-05	7.10638	2.40031	1.21385
Sh3bgrl3	0.00075175	1.65e-05	7.92628	3.34737	1.97887
Mvp	0.00386615	0.000198	5.8241	0.746448	1.22761
Timp4	0.00784989	0.000587	-5.02876	-0.395074	-2.24779
Pygl	0.00024125	2.77e-06	9.75069	5.19271	1.41787
Tlr7	3.106e-05	9.42e-08	14.1976	8.57787	3.85993
Sult1a1	0.0113087	0.00102	-4.65061	-0.969595	-1.12218
Pla2g15	0.00176192	6.11e-05	6.76244	1.9783	1.66949
Dpp3	0.00344105	0.000166	5.9604	0.932966	1.00703
Lrrc59	0.00208955	7.82e-05	6.55777	1.71985	1.49984
Olfml3	0.00011573	8.31e-07	11.1708	6.42113	2.76791
Emilin1	0.00252524	0.000104	6.32594	1.4203	1.64123
Kdelr3	0.00034379	4.93e-06	9.12838	4.60024	2.57752
Lpxn	0.00013641	1.06e-06	10.8649	6.16992	2.48719
Actn1	0.00132187	3.96e-05	7.13289	2.43222	1.80694
Havcr2	4.982e-05	2.37e-07	12.8372	7.67642	2.11197
Kif2c	0.00068346	1.44e-05	8.05835	3.49256	3.03124
Spg21	0.00034599	5.03e-06	9.10798	4.58021	1.26976
Stab1	8.347e-05	5.27e-07	11.7518	6.87963	2.16654
Rassf3	0.00149431	4.8e-05	-6.9672	2.23138	-1.01521
Slc39a6	0.00717196	0.000518	5.1167	-0.26438	1.22063
Plac8	0.00241382	9.8e-05	6.37479	1.48403	2.76512
Stard7	0.00107397	2.9e-05	-7.40873	2.75897	-1.20728
Trib2	0.00114308	3.18e-05	-7.32609	2.66206	-1.03329
Fcgr4	3.181e-05	1e-07	14.1027	8.51813	3.35221
Ncaph	0.00073564	1.61e-05	7.95041	3.37404	1.90295
Tmem106a	1.297e-05	1.8e-08	16.9837	10.1476	3.07522
Daglb	0.00150011	4.83e-05	6.96232	2.22541	1.15676
Blvrb	0.00055587	1.05e-05	8.36246	3.81956	1.72996
Myocd	0.00066033	1.36e-05	-8.11349	3.5526	-1.61431
Tm6sf1	5.24e-05	2.56e-07	12.7259	7.59811	2.05705
Cd300ld	3.47e-05	1.29e-07	13.7168	8.27064	2.29475
Rab7b	0.00096772	2.47e-05	7.55341	2.92664	1.87008
Edem2	0.00015057	1.3e-06	10.6194	5.96317	1.49717
Mrps35	0.00412705	0.000218	-5.74958	0.643347	-1.19109
Dap	0.00041641	6.8e-06	8.79579	4.26854	1.93122
Nrros	0.00220784	8.57e-05	6.48293	1.62395	1.46526
Fads1	0.0001094	7.61e-07	11.2801	6.50922	1.60953
Colgalt1	0.00087556	2.08e-05	7.71247	3.10809	1.16951
Plekho2	0.00116593	3.27e-05	7.30243	2.63416	1.75563
Nckap1l	5.845e-05	3e-07	12.5069	7.44178	3.1091
Bcl2l13	0.00275448	0.000119	-6.21607	1.27577	-1.12799
Fermt3	0.00068346	1.44e-05	8.05824	3.49244	2.4781
Plcg2	0.00056626	1.1e-05	8.31855	3.77298	1.70378
Ccnb1	0.00014815	1.25e-06	10.6727	6.00845	2.07625
Perm1	0.00411103	0.000217	-5.75409	0.649604	-1.11953
Aldh5a1	0.00380889	0.000194	-5.84045	0.76895	-1.03178
Lhfpl2	0.00117788	3.32e-05	7.28963	2.61904	1.96314
Lrp12	0.0065787	0.000453	5.21276	-0.122883	1.06364
Fitm2	0.00017472	1.69e-06	-10.3145	5.69986	-1.61546
Rab8b	4.439e-05	1.92e-07	13.1323	7.88066	2.15842
Adamts12	0.00255633	0.000106	6.31009	1.39955	1.56736
Ppm1k	0.0159741	0.0017	-4.31038	-1.50326	-1.03615
Adamts2	0.0002513	2.98e-06	9.67293	5.12061	2.80094
Dpep2	6.276e-05	3.34e-07	12.3592	7.33465	3.70075
Tnni3k	0.00029712	4.05e-06	-9.33834	4.80414	-1.26388
Pptc7	0.00030451	4.24e-06	-9.28817	4.75579	-1.37633
Sh3pxd2b	0.00129258	3.81e-05	7.16771	2.47398	1.28491
Trp53inp2	0.00161744	5.44e-05	-6.86111	2.10093	-1.13815
Cox10	0.00044509	7.41e-06	-8.70785	4.17899	-1.02295
Myo1g	0.00024012	2.71e-06	9.77516	5.21528	1.62289
Tagln2	0.00493308	0.000287	5.54518	0.35649	1.33235
Vkorc1	4.89e-05	2.26e-07	12.9003	7.7205	2.49495
Art3	0.00092573	2.25e-05	-7.63873	3.02434	-1.39755
Mypn	0.00602579	0.000397	-5.3069	0.0144901	-1.06499
Kif20b	0.00051183	9.26e-06	8.48495	3.94847	2.34243
P2ry6	0.00016216	1.48e-06	10.4684	5.83371	2.53834
Bst2	0.0008562	2.02e-05	7.73581	3.13447	2.41521
Paqr9	0.00285766	0.000127	-6.17002	1.2147	-1.32126
Phf11d	0.00154455	5.06e-05	6.92251	2.1766	1.28567
Bckdhb	0.00435847	0.000236	-5.69	0.560354	-1.23428
Gpr176	0.0189796	0.00218	4.1468	-1.76516	1.40823
Tlr13	3.47e-05	1.27e-07	13.7479	8.29093	4.64601
Cercam	0.0144895	0.00146	4.40948	-1.34625	1.42444
Gpr137b-ps	0.00012776	9.66e-07	10.9843	6.26877	1.52512
Prr33	0.00063706	1.28e-05	-8.17096	3.61483	-1.2491
