# Supplementary material for: Identification of Pyroptosis-Related Genes and Immune Landscape in Myocardial Ischemia–Reperfusion Injury
Source: Biomedicines. 2025 Aug 29;13(9):2114. doi: 10.3390/biomedicines13092114 (PMC12467397; doi:10.3390/biomedicines13092114)
Supplement: Supplementary file 1 [file biomedicines-13-02114-s001.zip › biomedicines-3656216-Supplementary Materials-final/biomedicines-3656216-supplementary file 4.xls]

## Sheet: zinc000242437513
Ligand Interactions Report
Sun Apr 27 14:01:00 2025 (MOE 2022.02)
1GS9: LIPID BINDING PROTEIN / 1GS9 Browser
Ligand Receptor Interaction Distance E (kcal/mol)
N 9 OE1 GLU 45 (A) H-donor 3.40 -2.5
N 9 OE2 GLU 45 (A) H-donor 2.88 -8.3
N 17 O GLY 127 (A) H-donor 3.35 -1.1
N 17 O GLN 128 (A) H-donor 3.19 -1.6
N 9 OE1 GLU 45 (A) Ionic 3.40 -2.3
N 9 OE2 GLU 45 (A) Ionic 2.88 -5.3
N 9 OE2 GLU 49 (A) Ionic 4.00 -0.5
N 14 OE1 GLU 45 (A) Ionic 3.98 -0.5

## Sheet: zinc000018324776
Ligand Interactions Report
Sun Apr 27 14:03:16 2025 (MOE 2022.02)
5CTD: STRUCTURAL PROTEIN / 5CTD Browser
Ligand Receptor Interaction Distance E (kcal/mol)
N 22 OE2 GLU 58 (B) H-donor 3.13 -7.3
N 22 OE2 GLU 58 (B) Ionic 3.13 -3.7
6-ring CB GLU 54 (B) pi-H 3.62 -1.1
5-ring CB GLU 54 (B) pi-H 3.77 -0.5

## Sheet: zinc000003830747
Ligand Interactions Report
Sun Apr 27 14:12:05 2025 (MOE 2022.02)
FKBP10 / FKBP10 Browser
Ligand Receptor Interaction Distance E (kcal/mol)
N 5 O GLY 124 (A) H-donor 3.10 -5.1
6-ring N VAL 24 (A) pi-H 4.43 -0.9
6-ring CA TYR 125 (A) pi-H 4.10 -0.5

## Sheet: zinc000019632618
Ligand Interactions Report
Sun Apr 27 14:15:29 2025 (MOE 2022.02)
Fstl1 / Fstl1 Browser
Ligand Receptor Interaction Distance E (kcal/mol)
N 17 O CYS 52 (A) H-donor 2.96 -10.9
N 14 NE ARG 40 (A) H-acceptor 3.36 -2.3
N 14 NH2 ARG 40 (A) H-acceptor 3.40 -2.0

## Sheet: zinc000008101160
Ligand Interactions Report
Sun Apr 27 14:05:55 2025 (MOE 2022.02)
2ESL: ISOMERASE/IMMUNOSUPPRESSANT / 2ESL Browser
Ligand Receptor Interaction Distance E (kcal/mol)
O 35 NZ LYS 125 (A) H-acceptor 3.06 -7.7
O 35 NZ LYS 125 (D) H-acceptor 3.05 -5.9

## Sheet: zinc000000537805
Ligand Interactions Report
Sun Apr 27 14:19:01 2025 (MOE 2022.02)
SERPINH1 / SERPINH1 Browser
Ligand Receptor Interaction Distance E (kcal/mol)
O 24 N HIS 216 (A) H-acceptor 3.70 -0.6
O 24 ND1 HIS 216 (A) H-acceptor 3.08 -5.4
O 24 NZ LYS 213 (A) Ionic 3.77 -1.0

## Sheet: zinc000008101159
Ligand Interactions Report
Sun Apr 27 13:55:58 2025 (MOE 2022.02)
2Z80: IMMUNE SYSTEM / 2Z80 Browser
Ligand Receptor Interaction Distance E (kcal/mol)
C 28 SD MET 159 (B) H-donor 4.06 -0.8
N 33 OD2 ASP 182 (B) H-donor 2.91 -8.4
O 17 ND2 ASN 130 (A) H-acceptor 3.16 -1.
